# Supplementary material for: Endogenous retroviruses co-opted as divergently transcribed regulatory elements shape the regulatory landscape of embryonic stem cells
Source: Nucleic Acids Res. 2022 Feb 15;50(4):2111–27. doi: 10.1093/nar/gkac088 (PMC8887488; doi:10.1093/nar/gkac088)
Supplement: gkac088_Supplemental_Files [file gkac088_supplemental_files.zip]

Archive with 4 entries (4 files):
- Bakoulis_et_al_revision_2_supplementary_material.pdf
- Supplementary_Tables_Legends.docx
- Supplementary_Table_1_v2.xlsx
- Supplementary_Table_2_v2.xlsx
