# Supplementary material for: Endogenous retroviruses co-opted as divergently transcribed regulatory elements shape the regulatory landscape of embryonic stem cells
Source: Nucleic Acids Res. 2022 Feb 15;50(4):2111–27. doi: 10.1093/nar/gkac088 (PMC8887488; doi:10.1093/nar/gkac088)
Supplement: gkac088_Supplemental_Files [file gkac088_supplemental_files.zip › Supplementary_Table_2_v2.xlsx]

## Sheet: Sheet1
	BGLII	BGLII_B	LTRIS2	MLT1B	MLT1D	MLTR14	MLTR25A	MMERVK9C_I_int	MTC	MTD	MTE2a	MTE2b	MTEa	MTEb	ORR1A1	ORR1A2	ORR1A3	ORR1A4	ORR1B1	ORR1B2	ORR1C1	ORR1C2	ORR1D1	ORR1D2	ORR1E	ORR1F	RLTR10A	RLTR11A	RLTR11A2	RLTR11B	RLTR13B1	RLTR13D6	RLTR13E	RLTR15	RLTR16	RLTR16B_MM	RLTR17	RLTR23	RLTR31D_MM	RLTR41	RLTR9D	RLTR9E	RLTRETN_Mm	RMER10A	RMER15	RMER17B	RMER17C	RMER19B	RMER19C
AP-1	3.60656	-1.57475	3.47255	0.41374	0.505625	0.725432	2.32831	2.74286	0.791202	0.174377	-0.0669584	0.652692	-0.0689802	0.293083	-0.966923	0.249172	0.310467	0.0713979	0.244693	-0.0606742	1.41482	1.77219	-0.0370417	-0.936534	0.644464	0.783736	minus_Inf	1.64701	2.05789	-0.473564	0.901384	0.588385	-0.0802718	0.16273	-1.3204	3.66043	3.49577	1.58438	0.309855	0.268523	0.853914	-0.41446	minus_Inf	-0.825379	1.97459	0.393738	1.90081	2.40275	2.37267
AP-2alpha	3.96347	0.847691	-0.615082	0.353031	-2.14497	1.20769	1.76949	1.97443	0.301033	1.3381	0.979594	1.00237	0.332641	0.680485	minus_Inf	-1.50377	minus_Inf	0.304738	0.214037	0.121103	0.218001	-0.601451	-1.298	-0.508717	0.412611	1.04242	-1.91391	2.45085	1.60755	0.228532	3.97904	2.04632	-0.327165	0.717857	1.59648	1.40453	1.127	3.16098	-0.570316	-0.740309	0.845186	-0.0276021	minus_Inf	1.59414	-0.389947	3.02631	2.0392	0.669769	-0.476438
AP-2gamma	3.71791	1.43067	-0.633506	0.00155883	-0.50122	1.01892	1.75204	2.06914	0.401185	1.36747	0.711853	1.27	0.254523	0.482617	minus_Inf	-1.29776	-0.584036	0.366857	0.25625	0.657677	0.0117772	-0.194011	-0.133328	-0.0775829	0.367732	0.969368	-0.648073	2.36568	1.64567	0.850145	3.61339	1.76985	-0.00748158	0.76366	2.17615	1.16197	1.50209	2.85249	-0.181998	-1.86277	2.08927	0.319046	minus_Inf	1.23964	-0.234355	2.59975	1.53394	0.687393	0.703408
Bach1	7.0956	minus_Inf	minus_Inf	1.13906	0.792904	1.84881	4.26167	0.736966	-0.219781	-0.98388	minus_Inf	0.230298	minus_Inf	minus_Inf	minus_Inf	minus_Inf	minus_Inf	minus_Inf	minus_Inf	minus_Inf	3.56614	4.20183	minus_Inf	minus_Inf	0.589812	0.505891	minus_Inf	3.29167	minus_Inf	minus_Inf	1.10692	2.98413	minus_Inf	2.08314	minus_Inf	1.40088	0.85561	2.34207	1.54516	minus_Inf	minus_Inf	minus_Inf	minus_Inf	minus_Inf	1.55431	minus_Inf	-1.40136	3.83108	3.44416
Bach2	5.71719	minus_Inf	5.49342	-0.11967	-0.431883	1.40526	4.10274	0.198546	0.953515	0.519539	-1.16227	0.0542204	-0.379058	-0.744441	minus_Inf	-1.6274	minus_Inf	minus_Inf	minus_Inf	-0.813988	2.37049	2.96798	-1.46113	-0.676705	0.226276	-0.0334747	0.524662	2.74067	0.736966	minus_Inf	2.21383	2.01144	minus_Inf	0.795859	minus_Inf	1.55406	1.42033	1.57757	0.148644	minus_Inf	minus_Inf	-0.442943	minus_Inf	-2.42761	2.07571	minus_Inf	-0.684904	3.57095	3.31428
BATF	3.77314	-1.36554	3.70512	0.0314925	0.852085	0.798463	2.25765	2.82757	1.15769	0.611516	0.144029	0.4289	0.154196	-1.26264	-0.743874	-0.766457	-0.682689	-0.332156	0.219228	-0.113868	1.94864	2.36067	-0.563993	-0.720805	0.689212	0.833002	minus_Inf	2.03624	1.98688	-0.384859	0.709824	0.395704	-0.442282	0.279284	0.522606	3.87614	3.65033	1.448	0.408318	0.0641303	minus_Inf	-0.870717	minus_Inf	-0.942984	2.01746	0.430509	2.05874	2.34369	2.38963
Bcl11a	-2.68806	2.40995	-2.66813	-0.878238	0.12842	-0.140048	0.620539	2.03849	-0.665515	0.899995	0.910811	1.40652	-0.114519	0.687477	minus_Inf	-2.40152	-2.45337	-1.16373	0.73252	-0.406625	-0.93523	-0.673863	-0.925013	0.427097	0.898954	0.623315	1.43904	0.397684	0.392219	1.86189	-0.0291463	-0.300866	-1.52503	0.741247	2.41484	1.0432	1.16213	2.09172	0.630394	0.988239	-0.747308	-0.348912	1.57854	1.40068	0.148323	1.90884	-0.61862	-0.884385	1.48788
Bcl6	2.53741	-0.303458	0.520944	-1.1138	-0.0739262	1.26529	1.34858	1.75858	-0.993288	-0.618196	0.307724	-0.532333	-0.504453	0.0565153	2.30538	2.30073	1.83212	0.949037	-1.16813	-0.0761113	-0.510914	-0.682082	-0.0918067	0.138966	-0.904946	-0.39999	1.43291	0.674374	-0.245041	0.100614	1.68197	2.45528	2.08025	0.647658	2.02883	2.11763	2.09725	1.82289	-0.692427	1.37728	0.168586	-0.994693	-2.90769	-1.07281	1.62658	-0.104689	-1.03661	1.5107	1.75719
CUX1	1.41784	0.511663	minus_Inf	-0.980407	-2.94699	0.619945	1.71728	2.34227	2.45117	2.34926	0.616138	-0.0156816	0.159692	-0.140699	-1.91991	-4.03775	-0.29956	-1.255	-0.140481	-1.64819	-1.54533	-0.5603	-1	-1.17053	-0.52039	-0.161134	-1.03477	2.17079	1.36477	0.134102	1.02448	-0.390597	-2.80628	0.309002	2.86296	0.578593	0.265461	-2.50315	0.624771	3.09691	minus_Inf	-2.05166	0.350385	-1.54267	-0.518217	1.69188	-1.95464	0.903713	0.505891
Cux2	-3.31992	0.499637	minus_Inf	-0.578026	minus_Inf	0.373618	-0.553473	2.33872	0.753412	0.433534	0.0943274	-2.1434	-0.537894	minus_Inf	minus_Inf	-3.48699	-1.36995	minus_Inf	-0.458106	minus_Inf	-1.67587	-1.41504	-0.550197	-1.12614	-0.728798	-0.42617	-0.356694	minus_Inf	-0.895977	0.311461	-0.339486	2.09935	-1.41129	-2.46467	1.60033	1.04759	1.14066	-2.17976	0.205985	3.79735	minus_Inf	-1.1062	0.145339	-2.848	-0.499895	minus_Inf	minus_Inf	0.796205	1.19819
Dlx3	2.98228	0.962273	-1.57947	-0.720263	-1.12928	0.972893	0.784136	2.40286	2.55208	0.456176	0.934934	0.749723	0.418091	-0.340544	0.405069	0.460135	1.63394	0.975943	0.912537	0.328279	-0.0261523	0.172316	0.720232	-1.60677	-0.640693	-0.822946	minus_Inf	-0.167631	1.20245	2.42533	minus_Inf	2.82517	2.49411	0.291945	1.77397	1.91062	1.5116	-0.636834	1.66495	3.85929	-1.13986	-2.42347	-0.399171	-2.10434	-1.54906	0.02032	-2.60543	0.163853	-0.475827
E-box	0.485427	5.86801	-0.850424	1.34156	1.11064	1.6477	1.18133	3.59648	-0.992695	0.0841811	2.24194	3.26236	2.46477	2.34395	-0.656268	-1.18442	-0.592342	-0.0290729	-0.945912	-0.385654	-0.449803	-1.2783	0.993768	0.485427	1.61435	1.8099	2.54279	0.417506	-0.392915	2.93996	3.10336	2.05813	2.69249	2.31781	1.09082	1.49399	2.70807	1.34994	1.0327	2.1187	2.88357	1.83007	3.45721	1.16812	0.950382	2.69645	2.45022	3.31374	4.12418
EKLF	-1.90689	minus_Inf	-1.25023	-0.952434	0.954801	1.25895	3.08278	0.559427	2.24856	0.464333	1.14391	1.33721	1.84933	1.8776	3.87479	3.66484	2.17035	1.99715	2.64926	3.00268	2.49057	1.85035	1.5571	0.787389	0.63689	0.453939	1.27921	0.241008	0.131245	-1.31703	0.893611	2.96029	minus_Inf	-0.126973	-1.27065	minus_Inf	-0.996178	-0.101753	0.259005	-2.10901	2.34767	-0.0395284	0.196773	1.55639	0.416143	0.6066	-0.0842365	-1.04891	1.0084
ELF1	-0.00703183	0.144658	1.04147	-1.06294	-0.610498	1.15421	-0.417886	0.647261	-0.15775	1.16517	0.218972	0.843274	0.85561	0.86901	-0.67084	0.423048	-1.84182	1.26499	1.46252	1.8186	1.1481	0.568811	1.02841	2.85893	2.87653	0.73787	1.3621	-2.01381	-0.126054	0.339403	-0.998159	-1.49679	-1.0461	1.2704	3.09695	2.75265	2.88968	-0.175595	1.49853	0.106272	1.2665	-2.76155	3.04767	0.0343515	1.02433	1.94898	-2.99828	1.27727	1.44509
ELF3	2.70054	1.32193	2.74176	-0.0434888	-0.346197	0.258137	0.726117	0.895922	1.71679	1.05057	1.16004	0.989782	0.91703	1.00941	0.832385	0.975815	2.52897	2.98894	3.03004	2.94789	2.62545	2.16738	1.19265	2.88292	2.71946	1.1793	3.88054	0.382095	1.00167	2.0862	2.91372	0.0581342	0.0248653	0.260728	2.06311	2.56594	2.67271	-1.48543	0.64474	-1.08293	1.54811	-1.87992	2.54729	-0.382733	1.36697	0.597219	-1.24675	1.38044	0.143656
Elf4	2.44883	1.49391	2.54429	-0.334598	-0.0485873	0.271997	0.392419	0.684753	1.56934	1.02227	1.2288	1.59725	1.31637	1.76366	0.717857	1.12676	2.24508	2.82015	2.81981	2.75053	2.43055	2.07051	1.03032	2.59292	2.5036	1.41605	3.32426	1.06823	0.626131	1.79778	2.58758	-1.52083	-0.235804	0.17255	2.10496	2.07124	2.32751	1.17707	0.949156	-1.45669	0.587326	-1.84174	2.17171	0.106331	1.25631	0.831611	-0.85599	1.9367	0.68127
ELF5	-0.205836	0.819596	2.78188	-0.647823	-0.355036	0.360237	0.153777	1.09733	1.72044	0.94552	0.804616	0.680243	0.662192	1.13448	0.882571	0.237395	2.56135	3.00829	3.07234	2.69225	2.26774	2.15582	1.14427	2.80153	2.61494	0.888095	3.81526	0.75373	2.08016	1.86383	2.88627	0.118763	-0.0202225	-0.676628	2.74744	2.19764	2.41085	-2.05177	0.272913	-0.593709	1.44296	-1.09292	2.55889	0.0215332	1.27236	0.784617	-1.07017	1.71629	-0.112642
Elk1	0.118284	0.111235	1.37212	minus_Inf	-0.227562	0.76088	0.150104	0.756674	-0.278359	1.03589	0.939627	1.24559	1.24993	0.864736	-0.615416	0.404092	-0.144214	0.806439	1.38251	1.60427	0.979619	0.450443	0.292899	2.33128	3.07733	0.556301	1.37061	-0.0438044	-2.16574	0.501625	minus_Inf	-0.244685	-2.15313	1.73697	2.77522	2.15993	2.77829	-0.953003	1.88098	2.2146	-0.402005	-1.40826	-2.15178	-0.0473057	1	1.95868	-2.30355	0.998673	1.6018
Elk4	0.204103	1.13628	0.924051	minus_Inf	-0.541373	1.15291	0.845213	1.21591	-0.309519	0.995717	0.987722	1.51566	1.3888	0.51927	-1.49365	-1.20875	-1.58126	0.609685	1.23704	1.43639	0.672609	0.356756	0.372659	2.24911	3.03665	0.77823	2.2365	0.221929	-1.97149	0.95621	minus_Inf	0.317457	-0.00748482	2.73422	2.85962	2.56458	2.81155	-1.23738	1.70757	0.846602	0.26254	-1.23777	-0.997744	0.556393	0.651129	1.82701	-2.62783	0.935993	1.61199
Esrrb	-3.68182	minus_Inf	1.5401	-1.02987	0.646663	-0.589555	1.87611	1.86129	-1.28684	-1.38659	-0.607629	-1.51738	-0.991236	0.10504	-0.31034	-0.162939	-0.286221	-0.622686	-0.316672	-0.708017	-0.304226	-0.348906	-0.989405	-0.590438	-1.07108	-0.139864	minus_Inf	1.19921	1.32133	0.2823	2.26182	-1.7888	-2.87139	minus_Inf	minus_Inf	-0.527073	-1.14182	1.58766	-1.82027	2.45609	2.38927	1.71212	-4.02015	-0.452671	-1.63601	-0.476122	-4.72638	-0.207335	-1.84916
ETS	0.274059	0.511663	1.17603	minus_Inf	-0.25604	0.861243	-0.493539	0.405256	-0.450915	1.10078	0.424209	0.451766	0.706456	0.922409	-0.168642	0.512813	-1.33078	0.92493	1.22848	1.79463	0.37646	0.00383186	0.668253	2.77698	3.19936	0.76184	1.8646	minus_Inf	minus_Inf	0.0594043	minus_Inf	-1.17688	-1.77698	0.695878	3.57064	3.09125	3.31313	-0.572579	1.35125	-2.32528	-1.26375	minus_Inf	-1.14568	-0.62527	0.803568	1.11149	-3.57129	1.26487	1.29292
ETS1	2.54062	1.62041	2.7303	-0.906501	0.119832	0.332478	0.411785	-0.0906145	1.78486	1.11098	1.15525	1.10869	0.918795	0.535925	0.678702	0.820221	2.39946	2.9022	3.02316	2.91344	2.60062	2.2173	1.14038	2.67339	2.46099	1.50412	-0.770012	-0.746714	-0.653027	1.33474	2.35062	0.161638	-1.96491	2.34872	1.80197	2.88586	2.91993	-1.70442	1.56366	-0.552372	0.620889	-1.72303	2.30485	-0.030393	1.51353	0.669765	0.0111804	1.89514	1.2098
ETV1	2.17051	1.00623	2.22283	-0.481924	0.0243704	0.415253	0.721508	0.320278	1.36124	1.24149	0.950774	1.29034	1.18318	1.28794	-1.1903	0.0614499	0.706963	1.56831	1.78205	2.04109	2.17227	1.60034	0.733636	2.29312	2.16304	1.3522	2.74422	0.876852	-0.330691	0.943718	2.34069	-1.15656	-1.2189	2.12876	1.56615	2.34392	2.4783	-1.09583	1.48996	1.15773	0.681538	-0.297281	1.9195	0.123215	1.1446	1.39669	-0.523783	1.6906	1.25469
Etv2	2.43805	1.01924	2.53371	-0.257396	-0.140357	0.651768	0.557869	-0.00899679	0.619462	0.890522	1.10596	1.5819	1.25079	1.46837	-2.79577	-0.0347274	0.25148	1.78312	1.88349	2.06001	1.6785	1.49781	0.587198	2.35831	2.58277	1.66576	minus_Inf	-0.758588	-0.417276	-0.551904	-1.82927	-1.44746	-0.644696	2.32675	1.79498	2.72826	2.78896	0.676296	1.64686	-0.235378	0.724652	-2.39117	2.30423	-0.259468	1.18311	-0.235853	-0.757023	1.79538	0.305285
ETV4	2.55569	1.45526	2.41524	-2.94029	0.293221	0.56918	0.54895	0.560316	0.019611	0.931828	1.38932	1.52739	1.30336	1.40979	0.53952	0.735742	2.10686	2.65324	2.77504	2.68193	2.34342	1.90899	0.695961	2.29731	2.47921	1.25637	0.111207	0.261037	-0.894628	0.201913	-2.85493	-0.837185	-0.882802	2.48507	1.87702	2.19409	2.23911	-1.38236	1.61065	1.40554	0.63902	-1.66068	2.0703	0.068371	1.29635	1.32193	-1.87281	1.385	0.945052
Fli1	2.60666	1.6017	0.334419	-0.903382	0.154905	0.496508	0.879778	0.53885	0.626223	0.980027	1.16821	1.71811	1.16346	1.46167	0.521183	0.619483	2.3449	2.86869	2.95078	2.78695	2.29361	2.1929	0.809795	2.65925	2.51984	1.29744	1.57386	0.0437	-0.818424	1.02671	-1.87514	0.312393	-0.633139	2.45356	1.87267	2.45824	2.75696	-0.74546	1.67089	1.13416	0.9254	-1.46079	2.20358	-0.208785	1.47881	1.13812	-1.31939	1.82946	1.00719
Fra1	3.9989	-1.11018	3.77619	-0.114679	-0.0498759	0.615956	2.54413	2.9355	0.217856	0.105203	-0.628837	0.468966	-0.34258	-1.07306	minus_Inf	-2.40599	-2.03833	-0.680211	-0.165059	-0.187556	1.80939	2.02344	-0.323177	-0.780163	0.748768	0.175306	minus_Inf	2.32378	2.37954	-0.0658606	0.405256	0.0416191	0.63843	0.742472	minus_Inf	4.06044	3.89084	1.96642	0.499135	-1.09954	minus_Inf	-1.05649	minus_Inf	-0.225387	2.14716	0.495224	2.2883	2.35682	2.66512
Fra2	4.40141	minus_Inf	4.09217	0.544645	0.247173	0.397435	2.90458	3.14118	0.0213737	0.0750791	-1.39524	0.64798	-0.333472	-0.910633	minus_Inf	-2.17313	-1.79141	-0.467581	-0.134749	0.204864	1.57665	1.78711	-0.3538	-1.26059	0.81681	0.547801	minus_Inf	2.23728	2.53051	-0.180332	0.985353	-0.00284836	-1.27612	0.640254	minus_Inf	4.23522	4.07961	1.6282	0.30189	-0.161345	1.57684	-0.594917	minus_Inf	-0.771181	2.42766	0.132207	2.63171	2.74723	2.83918
GABPA	2.87695	1.61796	0.143986	-0.788598	-0.228101	0.44722	0.593946	0.23773	0.487782	0.921378	0.925086	1.19951	0.929674	0.876996	-1.69421	0.259977	0.499265	1.88806	2.16829	2.46216	2.21494	1.09557	0.893085	2.6569	2.53991	1.24903	0.815355	-0.800588	-0.633482	0.65356	2.35964	-1.30356	-1.82808	2.54475	2.29692	2.27758	2.49666	-0.62814	1.99612	0.132611	0.700337	-3.66297	2.29874	-0.203563	1.38543	1.50175	-1.04339	1.52042	0.988194
Gata2	2.94398	1.01056	1.33773	-0.143722	-1.83939	0.278649	0.986134	1.97016	-0.0319724	0.303884	0.512084	0.684709	-0.741838	-2.21299	-0.275007	0.765154	0.486062	-0.581746	0.252146	-0.612339	-0.391599	-0.408011	0.0969918	0.268105	0.344811	-0.24292	2.23981	1.04678	1.95182	0.285275	minus_Inf	-0.707959	-0.545434	0.140826	3.24775	2.68251	2.49764	1.05399	-0.805913	-0.605721	minus_Inf	-1.36691	2.25345	0.259192	-0.430891	2.46703	1.36324	0.330243	-1.2543
Gata4	2.56911	1.12924	0.890269	-0.118557	-0.722076	0.450807	0.708009	1.99537	0.0140478	0.292156	0.964551	1.12547	-0.148584	-1.13267	-0.750178	0.463125	0.362923	-0.458264	0.167283	-0.285452	0.167727	0.00836347	0.253564	0.58297	0.376691	-0.438429	1.56486	1.77305	1.69844	2.31386	-1.82616	0.897732	1.25806	0.465938	2.72233	2.70775	2.84909	1.46511	-0.0867838	-1.22418	-2.07162	-1.39943	1.70215	0.72289	-0.647039	2.43245	0.341189	0.532175	-0.131912
Isl1	1.95226	-0.235851	-0.480576	0.0858155	0.101283	0.884967	1.4585	1.69199	1.49131	0.723277	1.15852	0.610572	0.457675	0.157625	2.15488	1.91683	1.85356	1.70197	1.61218	1.26938	1.21081	1.10172	0.997657	-0.505891	0.710493	0.516486	minus_Inf	1.42993	1.13655	1.75302	1.92882	1.73134	1.6667	1.00136	0.951992	2.1642	2.13802	1.29647	-0.230016	2.21817	1.59769	1.96463	-0.506435	-0.103067	-0.177184	0.897682	-1.33829	0.990711	0.064162
Jun-AP1	5.34481	minus_Inf	-1.20353	-0.603045	0.131245	0.119228	2.09661	-1.52893	-1.22412	-0.160157	-0.671218	0.534133	-2.47859	minus_Inf	minus_Inf	-3.13551	minus_Inf	-0.0943924	0.424785	0.271569	-0.946229	0.393514	-0.971618	-1.14048	1.09251	-0.0790716	minus_Inf	3.03785	2.44416	0.932143	-0.451379	1.04048	minus_Inf	1.6878	minus_Inf	4.35452	4.2797	1.02015	-0.379287	-1.97034	minus_Inf	-1.31389	minus_Inf	-2.83996	2.06796	-0.327969	3.05906	2.29365	2.51792
JunB	4.08067	-1.06711	3.87926	0.278301	0.743885	0.88906	2.51996	2.99719	0.0720876	0.106365	0.143978	0.611065	0.075739	-1.10172	minus_Inf	-2.05803	-1.11718	-1.01786	-0.0653597	-0.690588	1.43162	0.903867	-0.389042	-2.13053	0.788893	0.743762	minus_Inf	2.37728	2.25355	-0.0717015	0.966053	0.072442	-0.0849603	0.348133	-0.847149	4.10534	3.85853	1.35755	0.492011	-1.79048	minus_Inf	-0.680412	minus_Inf	-0.715893	2.03978	0.142158	2.2717	2.42792	2.26451
KLF10	-3.6598	-0.103269	-2.21299	0.215917	0.460883	0.713144	2.53127	0.548723	1.62006	0.81284	1.15543	0.694723	1.69511	1.65063	4.02375	3.99741	3.72977	3.60219	3.72386	3.71247	3.38955	3.29373	3.06565	2.51734	0.791872	1.05611	2.06433	1.17704	0.627705	0.00921853	0.075551	0.529037	1.49295	-0.922959	1.69139	-1.78647	-1.35087	0.342075	minus_Inf	-0.829657	1.291	-0.834616	3.53099	0.54527	0.620213	1.84911	0.995622	0.435748	1.78865
KLF3	-1.20406	0.686357	-0.500996	0.373458	0.279073	1.23389	2.39874	1.52436	2.28393	0.793835	0.828933	1.17318	1.09516	0.726066	1.59323	1.50986	1.0464	1.92245	2.79333	2.37406	1.80216	1.92135	1.13883	1.45989	1.37728	0.927744	0.282519	0.825321	1.16335	-0.281309	1.35921	0.401793	minus_Inf	-0.795767	1.25389	-0.779734	0.55221	0.96395	-1.52663	-0.873328	3.21644	3.95113	3.83254	2.22795	0.0819934	3.38235	3.35285	-0.702734	0.197037
Klf4	-3.48829	-0.0177331	0.0673754	-1.63604	0.27322	1.14461	2.45308	0.415037	1.99364	0.597076	1.43227	1.15727	1.89417	1.85726	3.35168	3.13559	1.49957	1.31322	2.26149	2.42972	1.82778	1.70171	0.900375	0.921349	0.819662	0.472462	3.11269	0.853722	0.476256	-1.87891	0.175918	2.63392	0.538866	-0.745022	0.0485802	-1.77405	-0.0425457	1.204	-0.458514	-2.82166	1.43245	-0.204673	3.69109	1.4277	0.0376845	1.61706	1.25604	-1.64981	-0.252542
KLF5	-1.56081	1.04362	1.37372	-0.264495	0.518537	1.35845	2.47057	2.23366	1.24178	0.828875	0.803635	1.13404	1.38519	1.45548	2.60176	2.68047	2.53142	2.42016	2.52193	2.45468	2.3797	2.16949	2.06531	1.39493	1.27155	0.797219	2.12107	1.17747	0.694428	0.38404	0.109099	1.49576	-0.314027	-0.730314	0.833392	1.03654	0.985263	0.802502	-1.48109	1.02869	2.05523	2.18233	2.35204	1.30841	0.573396	1.59932	1.68612	-0.723508	0.435263
KLF6	-1.99572	-0.0476346	1.98214	-0.554523	0.621674	1.08848	2.38886	1.69393	2.2842	1.79261	1.0796	1.4608	1.58958	1.60701	2.91594	2.58958	2.1969	2.17288	2.20847	2.4417	2.38321	1.96383	0.984014	0.976209	0.974802	0.766138	1.0459	0.129013	0.109525	0.945836	-1.37255	1.24516	-1.17947	-1.02148	1.59417	1.67961	1.36852	0.599318	-0.216851	0.0840015	1.0298	-0.774209	2.616	1.29445	0.762961	1.92704	0.636687	0.911975	-0.432185
Klf9	-2.66085	-1.06911	-0.771653	-0.76094	0.46889	0.989308	1.17385	1.71437	2.27844	1.34414	1.58496	0.660831	1.15929	1.09839	4.03505	3.98838	3.79506	3.53423	3.8433	3.88011	3.07423	2.92549	2.93084	2.35917	1.74061	0.984822	0.792042	-0.458168	0.42553	1.21862	-0.90099	1.2676	0.294094	-1.39616	0.153194	-0.79943	-0.488389	0.258039	-0.987334	-0.0439713	-0.227952	0.521376	4.36329	1.7165	-0.351712	2.7084	1.7792	-0.453086	1.1113
Lhx3	2.05916	0.9516	-1.98439	-0.222516	0.107659	1.06138	1.18727	1.50591	1.99034	1.53298	1.10643	0.932124	0.551829	0.960429	2.58727	2.37545	2.33959	2.21722	1.87781	1.57819	1.68861	1.41006	1.13915	-0.834525	0.00786824	-0.258841	3.54057	1.08361	1.59319	1.77509	0.054525	2.06707	1.81797	1.21451	2.86083	2.36387	2.37757	0.972947	1.19253	2.97519	-0.854395	-1.4439	-0.409014	-0.456944	0.322318	1.01798	-2.03496	1.33151	0.0381575
MafA	3.31263	-0.591744	minus_Inf	-0.38473	0.312777	0.546327	2.15229	0.871749	0.41428	0.400809	-0.735138	-0.144742	-0.742504	-0.841466	-1.19745	-2.78722	-0.706627	-2.40002	-1.30353	0.363793	-0.251257	-0.494765	0.278387	-0.110828	-0.160177	-0.453686	-1.11277	1.16623	1.23945	-0.553544	2.47743	1.39917	0.272929	-1.86394	0.283061	0.417472	-0.302563	2.52278	-1.00504	-1.75798	0.676557	-0.116971	minus_Inf	-0.590199	0.467366	0.549431	2.1009	2.99391	2.50041
MafB	3.55363	-1.41504	3.83604	-2.02512	-1.38702	0.260236	1.92543	2.46413	0.689703	0.15085	-1.67978	-0.503891	-1.4604	0.12536	minus_Inf	-2.64155	-2.09657	-1.36364	-3.15036	-3.30555	1.74547	1.4535	-0.93043	-1.10829	-0.705866	-1.1901	1.58736	1.22424	0.998745	-0.708903	-1.87112	0.0542285	-2.25582	1.15843	minus_Inf	0.726218	-0.0687128	0.00742702	2.05532	-0.0681286	-2.7439	-1.55714	-1.36807	-0.842644	0.139211	-0.740995	0.508713	2.56691	2.12159
MafK	4.17401	minus_Inf	4.48171	-1.52661	-0.795589	0.0030663	1.76454	1.50594	0.223325	0.0999958	minus_Inf	-0.357744	-1.92318	-0.713353	minus_Inf	minus_Inf	minus_Inf	-1.73954	-3.45943	-2.63452	1.93567	2.22993	-2.24497	-1.42321	-1.87447	-1.62833	-1.35669	1.34836	0.318013	-0.0442703	-1.21501	-1.84104	minus_Inf	-0.00384207	minus_Inf	3.04941	2.40677	1.00123	-0.375404	0.43282	-1.29929	1.14447	minus_Inf	-1.93734	0.25826	-1.39472	0.19804	2.48166	2.61516
Max	2.83289	2.9124	-3.138	-1.15951	-1.90657	-0.866417	-1.32875	2.10745	-1.37975	-0.86529	0.216503	-1.22155	-0.948955	-2.13729	-1.29944	-1.35908	0.0402339	0.244162	-1.21517	-0.743918	-1.12761	-1.36044	-1.63408	0.126727	0.409443	0.210018	-1.67035	0.345023	0.791748	2.58525	2.67298	2.00285	2.30796	2.46594	0.913437	0.00170431	0.314807	-2.09528	1.62485	2.42252	-0.846843	1.51183	3.02662	0.419483	-1.70926	2.62328	2.3416	2.63118	2.2365
Maz	-0.316306	0.394202	2.00294	-0.431179	0.434001	1.43978	0.916342	1.00295	1.72788	0.641254	0.443881	-0.0692627	0.284553	-0.342939	minus_Inf	-1.24636	-2.11077	-1.13937	0.0937821	-0.0182238	-0.251011	0.384189	0.423018	0.65804	0.503331	0.433136	-0.934309	0.161772	0.425709	0.218417	minus_Inf	-0.958054	-0.406888	-1.45418	0.595194	1.0357	0.952951	0.993843	-0.605346	1.65295	1.88225	1.85727	2.64347	1.84536	0.65085	2.05375	2.29119	0.347923	0.147098
Mef2b	2.42597	-0.630129	2.30771	-2.67197	-0.0901612	-0.506582	1.23001	1.71835	0.56242	-0.328129	0.112512	0.235509	-0.541606	0.0284191	-0.766666	-2.8339	-0.348916	-0.640639	-1.08489	0.269862	-0.868057	0.41112	0.0223412	0.0603005	0.416009	-0.117184	1.50372	0.801811	-0.199084	-0.803262	2.97025	0.244726	-0.750103	0.959864	-0.252151	-0.575465	0.804909	-0.316361	1.07904	minus_Inf	1.77823	-1.14296	minus_Inf	-0.169432	1.00888	1.60735	1.26647	1.8243	1.84776
Meis1	-1.43349	-0.0216788	-0.229071	-0.267068	0.422449	1.11926	0.554718	1.92111	-0.138573	0.596044	0.880803	0.988638	0.913939	1.08283	2.23686	1.99777	1.75661	1.8454	1.81222	1.65171	1.34932	1.47524	1.39344	0.450052	0.586258	0.513693	0.907404	0.814827	0.770048	-0.57419	2.31459	1.25759	1.10647	2.29983	2.11885	1.06307	0.359853	-0.0279322	1.55663	1.85095	1.58629	0.0201395	-1.99005	-0.796598	1.33333	1.66484	-0.73943	2.12779	2.10079
MNT	2.17199	2.32332	-2.63262	-0.234173	-0.58818	-0.890928	-0.731544	2.28643	-1.18093	-1.1686	-0.153079	-1.41976	-0.494248	-1.63491	-1.90046	-1.79962	-0.185066	-0.251783	-1.12267	-1.03822	-1.47172	-2.95149	-1.90714	-0.687532	-0.270504	0.202064	-2.23864	-0.265578	0.295497	1.92184	2.22771	1.68152	1.96987	1.48431	1.05889	0.248164	0.0531929	-2.54844	-0.0398315	1.86781	-1.20914	1.90479	2.4534	0.483985	-1.0328	2.1141	1.89032	2.3134	1.85766
Nanog	1.16817	0.645096	1.23955	0.468774	-0.100919	0.580254	0.964899	0.96838	0.861995	0.919878	0.654479	0.308827	0.525079	0.267458	1.38725	1.19015	1.03411	0.879873	0.847577	0.999232	0.918995	0.846409	0.948384	0.225207	0.27724	0.354046	1.63532	1.03824	0.90065	0.96077	0.635119	1.08224	0.932971	1.0248	1.16255	1.43777	1.37454	1.11507	0.95909	1.36734	1.50033	1.21265	-0.627088	0.758252	0.413115	1.35358	-0.906	1.2103	0.8598
Nr5a2	-1.98116	minus_Inf	-1.60584	-0.874752	-0.069791	-0.39838	2.08591	1.66841	-0.950088	-1.43515	-0.536946	-0.416023	-0.606737	-0.252054	-0.362143	0.419009	0.562595	0.100865	0.148566	0.550539	0.471122	-0.224073	-0.189712	-0.183937	-0.600664	0.0856396	-2.84212	0.861784	1.40111	0.565168	2.65	0.0571535	1.30395	minus_Inf	-2.60768	-1.64878	-1.03629	-1.2282	-1.28307	-0.695856	2.33419	2.1589	minus_Inf	0.259697	-0.912191	0.442799	-2.53757	-0.272702	-1.41539
Nrf2	7.36333	minus_Inf	minus_Inf	1.53138	1.08989	2.15974	5.09317	0.939458	-0.827819	-0.0424353	minus_Inf	0.487794	minus_Inf	minus_Inf	minus_Inf	minus_Inf	minus_Inf	minus_Inf	minus_Inf	minus_Inf	3.99498	4.5821	minus_Inf	minus_Inf	0.933766	-0.0981804	minus_Inf	3.49603	minus_Inf	minus_Inf	1.57032	2.48239	minus_Inf	minus_Inf	minus_Inf	1.70044	1.16046	2.62783	minus_Inf	minus_Inf	minus_Inf	minus_Inf	minus_Inf	minus_Inf	1.33529	minus_Inf	0.304855	4.34947	4.18148
OCT:OCT-short	-1.65796	-0.374978	0.514769	-1.40967	minus_Inf	0.785805	1.62521	2.17577	-0.167145	-0.455436	-0.417318	-2.53074	-1.54707	-2.14896	0.0855886	0.840404	-0.204411	0.392959	-0.0302826	-1.44455	-0.984078	0.217556	-0.862496	0	-1.2866	-2.26599	minus_Inf	0.32378	-0.0867247	-1.88835	2.78525	1.17936	1.90689	-0.420797	1.0173	1.86924	1.35054	-1.05801	0.257322	3.59678	-1.9333	-2.3159	-2.2891	-0.948601	-0.266131	0.36113	-1.36105	0.779921	-0.691612
Oct4	-0.571573	1.50803	3.62727	-0.786446	minus_Inf	-0.669239	2.04759	0.390599	-1.67671	-1.75698	-0.013638	-0.84405	-3.3781	-0.45659	-0.988412	0.75945	0.030906	-0.479647	-3.12803	-2.2282	-2.03047	-0.223848	-0.345468	-0.746581	-2.42593	-1.5759	minus_Inf	1.30185	-0.596268	-0.268952	-2.29218	-2.10314	-0.480276	-1.81558	0.527967	2.45888	2.92135	1.76205	-2.6507	2.31224	-2.05123	minus_Inf	minus_Inf	1.38082	-2.47261	minus_Inf	-1.05384	0.029056	-0.0852473
OCT4-SOX2-TCF-NANOG	-0.604351	3.11096	0.299279	minus_Inf	minus_Inf	0.474442	3.10077	3.27161	-0.836864	-0.258734	minus_Inf	-0.21901	-2.184	-0.820676	-0.656268	-2.67671	-0.547488	-1.96743	-0.0430687	3.8373	3.32242	3.28373	2.96016	2.21382	-1.22862	-1.97954	minus_Inf	2.84918	2.85285	2.95414	-1.12338	0.131245	0.9245	-2.61918	-1.1893	3.5835	3.53637	-0.187086	minus_Inf	minus_Inf	minus_Inf	minus_Inf	minus_Inf	4.51018	-1.32985	minus_Inf	minus_Inf	minus_Inf	minus_Inf
Oct6	-1.25659	-0.146792	3.88783	-0.401835	-1.80114	-0.335603	1.65674	1.91368	-1.3952	-0.938999	-0.163825	-0.0647472	-1.38262	-1.01166	minus_Inf	-0.870549	-0.144214	0.334825	-0.458106	0.0234167	0.34409	0.686435	0.295077	-0.434987	-1.04298	-1.14717	minus_Inf	0.714918	-0.355409	-1.17319	minus_Inf	-1.30666	0.141797	-1.78017	-0.85309	-2.11679	-0.0782252	1.62691	minus_Inf	3.77847	-1.76451	minus_Inf	minus_Inf	0.698412	-1.45034	minus_Inf	-3.1207	0.99766	0.522167
Otx2	-0.845529	0.605754	-0.128382	-0.749685	-0.64667	-1.2044	-0.458395	2.07191	-2.41352	-1.07027	0.0570862	0.599629	0.455167	0.689055	-1.98696	-1.27268	-0.678905	-1.20345	-0.0728719	-0.468989	1.65919	1.88749	1.71704	-0.148491	-0.892898	-2.08387	-0.949269	0.911575	0.2028	2.18224	0.861416	1.55152	1.73838	0.0820302	-0.422667	1.98898	2.09369	-1.62065	0.742361	minus_Inf	0.882267	1.06257	-0.924643	-0.202294	-1.75849	1.3537	-1.99175	-0.168904	0.637802
p53	2.16993	3.56224	2.04439	-0.105243	3.21917	-0.60921	minus_Inf	1.35669	0.321928	2.65821	-0.965235	-0.691314	2.43296	2.45943	1.96578	-2.97797	1.89308	-1.14684	-2.96683	-1.02308	1.49957	2.70426	-1.4881	minus_Inf	0.888969	-1.52973	-0.590815	minus_Inf	minus_Inf	minus_Inf	minus_Inf	minus_Inf	minus_Inf	3.64386	minus_Inf	0.842899	-0.298967	6.26609	0.793549	minus_Inf	-1.47045	-2.24159	minus_Inf	0.836501	-0.755378	-0.764941	2.60334	2.54467	-0.253215
Pax7	5.3333	3.75489	minus_Inf	3.00782	3.05408	2.79518	3.14359	2.80478	2.92057	0.0671142	1.62678	-0.850622	-0.311944	minus_Inf	minus_Inf	-2.19401	1.03368	minus_Inf	0.584963	-1.29373	1.65711	minus_Inf	2.26679	2.79647	1.05889	2.06228	minus_Inf	minus_Inf	3.03814	0.196738	minus_Inf	2.03449	minus_Inf	1.35107	minus_Inf	-0.250172	1.34104	-1.33518	-0.753018	4.73001	minus_Inf	minus_Inf	6.32193	minus_Inf	minus_Inf	minus_Inf	minus_Inf	-1.59826	3.17834
Pax8	minus_Inf	minus_Inf	-1.6456	-1.77011	-1.92038	-0.481919	-0.107119	2.52641	1.75752	0.157541	0.345432	-1.92101	-0.332575	-0.105353	3.7769	3.74177	3.36554	2.82932	1.25852	-0.377441	0.653648	0.504413	2.12089	0.834467	0.164275	-0.376948	minus_Inf	-1.64297	0.093946	1.57396	0.182864	-1.9771	-1.71195	-0.706641	0.76528	1.36805	1.24698	-0.666465	-0.0657378	0.200797	-2.12481	-2.02606	minus_Inf	minus_Inf	0.634483	2.58118	1.50992	-0.674959	0.675565
Pdx1	-0.308657	-1.14894	-0.424326	-0.787471	-0.584963	0.326395	0.821239	2.23884	2.2487	2.34106	1.33266	0.379221	0.0406039	-0.573185	-2.46467	-1.36815	-1.44727	-1.45803	-0.754348	-1.73055	-1.54784	-0.739512	-1.45089	0.658356	0.157344	0.0542071	1.05039	0.0153554	0.672059	0.821112	-0.0458804	1.23001	2.26619	0.407364	2.41031	0.55011	0.505473	-0.597505	0.633733	0.0402836	1.84281	-0.524865	0.242443	0.172898	-1.40449	2.98855	-1.7946	1.71181	1.49035
RXR	-0.691073	1.27248	-1.05472	0.215797	0.55714	0.0989519	0.684926	1.52774	0.371094	0.410078	0.267496	-0.657977	-0.707645	-2.37707	-3.36961	-1.85473	-0.61377	-0.754317	-1.64748	-1.44378	-1.75619	-0.144334	-0.586525	-0.107822	-0.750948	-0.0101372	-2.02615	1.45103	1.30003	-0.20334	-2.937	-0.862496	-1.87276	0.555395	1.42405	-0.0513809	0.901269	1.00324	-0.290699	1.02249	-0.0551848	-0.441058	-0.847226	1.35384	0.262205	1.70994	1.09304	1.1101	0.163201
SF1	-4.51131	-2.18763	-3.20472	-0.7931	-0.14314	-1.2765	2.06038	1.55522	-2.20453	-1.91841	-1.26389	-1.13938	-1.4217	-0.815042	2.9124	2.40064	2.4894	2.60392	2.64232	2.57328	2.17441	2.13064	1.60338	1.24223	-1.57523	-0.195367	minus_Inf	0.977948	1.51482	-0.326009	2.80789	-1.47999	-0.274982	minus_Inf	-2.33862	-2.37555	-0.971177	1.8072	-2.65711	-1.06546	2.6751	1.97162	minus_Inf	-0.71118	-2.28557	-0.978362	-2.10063	-0.0933965	-1.60572
Sox15	-0.41734	0.556562	2.72137	0.193263	0.107591	1.74794	1.69856	1.96718	-0.649389	0.152985	1.14157	0.614419	-0.525031	0.825047	-1.79577	-0.669489	0.189673	0.166043	-0.149086	0.406214	0.148099	0.279952	0.215766	-0.288125	-0.444349	1.18355	-1.71391	0.886937	0.318552	0.512823	2.44534	2.65027	1.94759	-1.37184	0.82273	2.39724	2.2952	2.07162	-0.298658	2.88546	3.02197	2.85184	-0.372952	0.563483	0.49895	1.12519	-0.547939	0.389766	1.11932
Sox2	-0.423008	0.978177	3.07572	0.271436	0.067063	1.8338	1.92207	1.9128	0.212729	0.126367	0.599225	1.15952	0.38245	0.845373	-1.39616	-0.899436	0.535151	0.442408	0.0073048	0.94979	0.778005	0.338914	0.586618	-0.131006	-0.0848889	1.24459	minus_Inf	1.01939	1.52454	2.61884	3.04484	2.89416	2.13064	-2.07313	1.06413	2.74202	2.60007	2.2759	0.253223	3.03387	3.17673	3.13271	-3.54381	1.08128	0.387951	1.48106	-1.2444	0.950186	1.33229
Sox3	-0.159312	0.399071	2.29272	0.00283577	-0.0157898	1.45345	1.64795	1.64617	1.47824	0.85643	1.01907	1.20293	0.610467	0.956728	-0.77905	-0.0267074	0.927945	1.03827	0.831575	1.54527	0.828284	0.445954	0.72027	0.393946	0.274585	1.05716	0.440393	0.989359	1.38195	1.9998	2.28701	2.12335	1.54753	-1.47467	0.910335	2.39772	2.35552	1.81741	0.0575266	0.370851	2.44418	2.24728	-0.742366	0.850841	1.04611	1.37613	-0.451036	1.22027	1.67092
Sox4	0.119368	0.694989	-0.20958	-0.407226	-0.481511	1.82324	1.30493	2.36623	-0.407064	0.0807087	0.904071	0.514112	-0.393519	0.482617	-1.43723	-0.426453	0.515168	0.406028	0.305626	1.58671	-0.0269374	0.646407	0.358646	0.361833	-0.22267	1.01896	minus_Inf	-0.0514468	-0.432185	0.522477	2.89598	1.2845	2.1907	-1.37999	minus_Inf	2.62941	2.51514	2.29932	0.362891	0.44407	0.0790716	-1.50779	0.0819319	0.554931	0.534947	1.57966	-0.670634	1.20519	1.78051
Sox6	-1.06694	0.390884	2.42731	0.499629	0.327527	1.45457	1.49436	1.73957	1.35447	0.717334	0.753932	-0.0292844	0.0785956	0.661292	-1.24123	-0.0690192	0.668035	0.722466	0.702154	1.45229	0.602036	0.881605	0.825118	0.40399	-0.00208031	1.07934	0.335184	1.03324	1.28056	2.08445	2.13719	2.1346	1.57769	-0.888639	2.38477	2.40619	2.52361	1.92646	-0.388285	2.59819	2.71427	2.49484	2.10448	1.29776	0.719573	1.4149	-1.17367	1.13759	1.23746
Sp1	minus_Inf	2.6055	minus_Inf	1.72403	0.861617	-0.183446	minus_Inf	3.5426	3.91622	2.99003	2.20603	-0.124545	0.699552	0.127235	-0.100305	-0.321928	1.43741	1.85371	3.48197	1.33826	1.56314	2.65344	2.20916	2.62084	3.42968	2.52713	minus_Inf	1.06817	3.48794	minus_Inf	minus_Inf	minus_Inf	minus_Inf	minus_Inf	2.3633	minus_Inf	-0.025091	0.139725	minus_Inf	-0.831123	-1.14066	-0.239466	minus_Inf	1.36858	-0.0131754	2.86051	3.30482	minus_Inf	minus_Inf
Sp2	1.24171	1.62599	1.27579	0.118466	0.460381	1.53247	2.32284	2.11296	2.06697	1.63475	0.927316	1.25227	1.14519	1.06405	2.18789	1.76117	1.93919	2.12837	2.44011	2.30802	1.94711	1.8673	1.80789	1.48609	1.79846	0.953142	-0.220015	1.5742	1.08621	0.774026	2.03029	1.4773	minus_Inf	1.8568	1.99317	2.0136	2.07246	0.148099	0.470536	1.81137	2.0753	2.16592	2.30932	1.45958	1.15038	2.18897	1.98063	0.358825	-0.0948266
Sp5	1.83425	1.07381	0.675881	-0.308781	0.359198	0.853345	0.984309	1.59998	2.35814	1.64886	0.845771	0.72602	0.684848	-0.0199546	1.40813	1.69429	1.89888	1.84101	2.5699	2.35865	1.2847	1.38237	1.25963	1.57223	2.04326	0.744331	-0.40732	0.498304	1.7538	1.32782	minus_Inf	1.30982	-0.439191	0.916541	1.42551	2.31062	2.32738	-0.214699	-0.34024	1.49476	-0.792134	0.442262	2.77188	1.80767	0.550161	2.37752	2.21464	-0.412823	0.184298
TATA-Box	-1.48358	0.917803	2.65838	0.291095	0.322986	0.708265	0.830437	1.68092	0.981134	0.0987945	-0.941066	-0.274377	0.237293	-0.0619376	1.80447	2.87385	2.72131	2.32166	2.05587	1.88551	1.53273	0.874469	-0.126781	0.670782	0.736966	1.11242	3.332	-0.57344	0.898765	-0.72514	2.28385	2.16687	1.18599	-2.89453	0.00255119	0.133724	-0.119263	0.0280507	-0.172167	2.77878	3.30294	2.8596	-2.57137	0.606569	0.2442	3.26098	2.63036	1.86479	1.73312
Tcf12	-2.92547	1.17512	-2.37346	0.611832	0.317507	-2.64483	1.6577	2.38854	0.70924	-0.337785	1.33733	1.61962	1.154	1.37146	-1.28214	-0.37497	-0.736966	-1.2143	-0.809057	-0.239618	0.272212	-0.494567	0.903671	1.23248	1.92276	0.172682	3.16067	1.92117	0.404917	-0.2497	-0.642678	0.822027	minus_Inf	-0.140124	0.903867	-0.75725	1.17863	2.12907	-1.72277	-1.69055	-0.373345	3.0609	minus_Inf	0.58176	2.04274	1.55399	-1.28057	1.58359	2.11478
TCF4	-0.778759	0.888214	-3.63421	-0.42837	-0.351577	-0.939732	0.741995	1.98567	-0.44119	-0.266605	0.421697	0.746196	0.221961	0.193219	-0.13798	-1.04888	-0.555504	-0.645967	-0.620053	0.719302	0.388668	-1.32542	-0.190951	0.448082	0.976223	-0.246142	-1.54633	0.7051	1.1595	-0.341424	-0.893085	1.30245	0.0303258	1.35107	-0.435168	0.509314	1.02171	-1.29614	1.03801	-1.4953	-1.11459	1.14593	minus_Inf	1.23988	0.698845	1.35333	-0.939328	1.32984	0.671171
Tcf7	3.27282	-1.1382	-0.362976	-1.00584	0.488191	0.570157	1.39312	1.85887	-2.65622	-0.847401	minus_Inf	0.327853	-0.657112	-0.0730635	minus_Inf	-0.967334	-0.536053	-2.89655	-0.852155	0.667549	1.27616	0.880998	1.09196	0.107156	-0.479168	-0.0542323	minus_Inf	1.67944	2.1838	-0.186506	minus_Inf	0.440224	-0.272695	-2.09761	-0.519907	0.381354	0.70156	-2.33738	-1.88452	-0.0412227	-0.253384	-0.930737	-0.916477	0.234465	-0.162906	0.987422	-2.96557	2.23228	0.969626
Tgif1	-0.878499	0.435734	-2.07373	0.086976	0.621752	1.0885	1.14767	1.35949	1.32251	1.25136	1.10516	0.851324	1.02342	1.1047	-0.591753	-0.183875	0.00703183	0.185111	0.151551	0.926565	0.662218	0.400373	0.498695	0.518338	0.54492	0.865555	-1.67862	0.325918	0.74034	1.75222	1.68177	1.60635	1.21446	1.73668	1.74607	0.812174	0.43837	1.27049	1.074	1.35224	1.20643	0.280108	-3.98982	-0.303749	1.10763	1.29572	-0.846372	1.58814	1.39516
Tgif2	-0.556053	0.452702	-0.29735	0.0381583	0.423463	0.862947	1.03483	1.26563	1.28217	1.20187	1.16925	0.708076	0.875214	1.02817	-0.252308	0.0889685	0.290396	0.197322	0.319384	0.944928	0.884023	0.569579	0.474515	0.613539	0.520832	0.585302	1.10967	0.539847	0.589029	1.69464	1.64792	1.51706	1.06762	1.69537	1.58471	1.20057	1.05477	1.14613	0.961945	1.41766	1.54095	0.0821331	-2.25172	-0.077243	0.877838	1.09499	-0.54498	1.48309	1.45147
USF1	0.88346	3.29232	-2.53869	-0.142627	-0.303934	0.0205809	-1.4558	2.87983	-1.4634	-0.982543	0.647972	0.614833	0.213271	-0.415037	-1.11902	-2.43296	-1.03291	-0.305772	-1.58981	-1.3473	-0.925536	minus_Inf	-1.40092	-0.363265	0.638402	0.631116	-1.98452	-0.147557	0.613469	1.57478	2.63543	1.50595	2.10634	1.91594	0.827246	1.1923	1.7581	-0.825212	0.435386	1.89631	0.658963	1.82433	2.152	1.15319	0.0111063	3.0781	2.40521	3.3151	3.3779
Usf2	0.095367	3.35655	-2.24101	0.143161	0.307018	0.71818	-2.28976	3.18842	-1.19719	0.0403795	0.939627	0.79888	0.536968	0.560168	-1.84157	-2.82569	minus_Inf	-0.704777	-2.89224	-2.04016	-1.0964	-2.37319	-2.65803	-1.20767	1.08401	1.02694	-1.29708	minus_Inf	0.256775	1.52019	-0.912767	-0.767766	minus_Inf	2.45549	minus_Inf	1.15257	0.449936	-1.19438	0.366184	-2.2707	minus_Inf	-2.17659	1.57967	-0.00863031	-0.257496	0.97828	0.82275	3.54956	3.77212
Zfp281	-3.66613	1.07857	minus_Inf	minus_Inf	-1.04762	0.895892	1.04636	2.66877	0.524471	0.348289	0.232318	0.396759	-0.416813	minus_Inf	minus_Inf	-1.12433	0.195819	0.448238	0.0614005	0.292086	0.988318	1.08938	1.1507	-0.0852023	0.268867	0.636678	minus_Inf	0.212236	1.08062	1.17415	minus_Inf	-0.799218	0.175572	-1.66721	-1.48488	-1.13828	-0.933613	-0.0437214	-0.0133894	0.675565	3.44403	1.3388	4.62251	2.99801	0.672114	2.81002	3.61392	0.841634	0.578704
Zic	3.0238	-0.493778	-2.84283	0.20925	0.169752	0.94436	1.4357	2.10209	-0.650533	0.0400157	0.711906	0.534574	-0.279915	0.765378	-1.85758	-1.31091	-2.83094	-0.38458	0.903492	1.37625	0.958203	0.683588	0.233599	0.637762	0.0294438	0.284729	2.27801	1.23728	-0.182416	-0.269969	minus_Inf	0.0496959	3.25897	-2.57337	0.351683	-0.303942	-0.648856	0.409328	-0.46462	-0.791892	2.80032	2.88111	2.06471	-0.70963	1.16578	1.94648	1.69495	2.04212	1.30179
Zic3	0.858147	0.693447	-1.45146	0.475085	0.245112	1.62338	2.02201	3.6915	-0.00724974	0.338802	0.936806	1.37615	0.762431	0.776268	minus_Inf	-0.59316	minus_Inf	-0.180824	1.5342	0.689735	1.6908	0.850622	1.71103	1.90266	2.01985	0.539335	2.98857	minus_Inf	0.621488	0.88523	minus_Inf	0.256973	0.891657	-1.27262	-0.888969	0.666757	0.836864	0.248101	-0.889977	-0.803371	3.80196	3.84753	minus_Inf	-0.454176	1.77805	2.88718	2.16457	3.43729	0.995824
[truncated: 3 more columns]
